# Supplementary material for: Selective Biological Effects of Selenium-Enriched Polysaccharide (Se-Le-30) Isolated from Lentinula edodes Mycelium on Human Immune Cells
Source: Biomolecules. 2021 Nov 26;11(12):1777. doi: 10.3390/biom11121777 (PMC8698628; doi:10.3390/biom11121777)
Supplement: Supplementary file 1 [file biomolecules-11-01777-s001.zip]

Archive with 1 entries (1 files):
- biomolecules-1462807-supplementary.pdf
